# Supplementary material for: Novel variants in MLL confer to bladder cancer recurrence identified by whole-exome sequencing
Source: Oncotarget. 2015 Nov 25;7(3):2629–45. doi: 10.18632/oncotarget.6380 (PMC4823060; doi:10.18632/oncotarget.6380)
Supplement: Supplementary file 3 [file oncotarget-07-2629-s003.xls]

## Sheet: MLL
Supplementary Table 8. The sequencing depth of each exon in MLL, EP400, PRDM2, ANK3, CHD5 and MLL2
primary/recurrent	sample	gene	transcript	exon 1	exon 2	exon 3	exon 4	exon 5	exon 6	exon 7	exon 8	exon 9	exon 10	exon 11	exon 12	exon 13	exon 14	exon 15	exon 16	exon 17	exon 18	exon 19	exon 20	exon 21	exon 22	exon 23	exon 24	exon 25	exon 26	exon 27	exon 28	exon 29	exon 30	exon 31	exon 32	exon 33	exon 34	exon 35	exon 36
recur	B105-CA	MLL	NM_005933	4.75	50.82	51.26	30.15	37.94	74.94	15.24	0	49.86	59.1	60.73	80.32	62.26	131.34	71.49	67.83	0.98	31.51	30.63	144.84	97.2	13.81	97.91	62.14	79.33	38.42	63.64	44.89	55.36	62.7	50.8	70.88	42.83	22.11	92.71	6.77
recur	B109-CA	MLL	NM_005933	6.32	59.56	108.54	61.04	59.81	137.68	40.42	6.37	121.61	93.79	138.63	153.63	115.43	192.69	133.22	119.73	12.12	67.01	56.94	237.75	166.22	29.67	219.11	132.59	120.59	119.59	132.91	71.6	90.83	141	142.63	116.56	88.66	57.27	148	8.9
recur	B112-CA	MLL	NM_005933	3.52	46.08	54.27	28.07	27.53	81.92	21.41	0	48.37	39.1	62.2	82.72	50.11	124.6	58.8	63.21	3.46	13.77	26.52	110.97	81.77	23.64	88.25	53.7	68.35	52.69	63.13	29.9	47.5	81.97	51.67	73.87	43.46	29.35	78.79	4.56
recur	B11-CA	MLL	NM_005933	0	46.54	78.27	29.28	47.93	103.41	29.32	10.36	98.44	69.7	109.8	115.35	91.26	159.57	94.89	89.83	11.15	34.53	37.44	201.33	136.47	24.96	165.74	98.71	89.19	76.81	92.81	50.26	71.27	111.05	86.83	75.35	61.04	38.74	103.27	5.76
recur	B25-CA	MLL	NM_005933	6.52	64.11	86.38	53.71	47.31	133.3	32.13	15.91	91.55	70.02	105.24	126.66	112.34	199.58	88.33	114.78	10.28	45.49	49.55	232.62	139.89	21.61	179.87	144.91	100.37	69.71	103.87	60.76	90	127.42	80.43	111.26	63.98	39.58	105.53	7.51
recur	B65-CA	MLL	NM_005933	1.67	35.44	64.48	30.6	32.82	66.17	21.52	4.33	51.13	54.12	75.95	93.03	57.61	108.99	68.7	64.47	11.73	29.96	29.02	106.62	110.21	14.09	106.25	62.26	67.78	48.12	79.75	37.18	64.21	89.01	48.86	61.42	37.19	27.68	75.66	5.1
recur	B71-CA	MLL	NM_005933	4.5	105.45	165.89	65.8	95.42	225.12	59.09	26.97	171.07	151.85	206.09	217.47	166.09	288.83	173.16	156.29	29.56	82.27	61.94	329.05	227.71	48.08	288.35	207.51	158.76	158.16	185.99	112.26	173.98	242.14	164.28	164.3	108.81	74.52	182.36	11.93
recur	B73-CA	MLL	NM_005933	0	52.82	78.55	44.8	50.68	107.64	25.7	9.99	81.27	67.55	114.87	114.69	75.36	160.93	74.39	83.41	23	43.77	38.68	163.98	111.7	25.49	159.34	96.45	86.43	79.37	91.14	56.9	62.73	88.79	68.17	78.39	61.79	34.78	107.59	6.73
recur	B80-1-CA	MLL	NM_005933	16.73	198.13	108.16	65.53	69.72	150.12	44.1	33.27	93.94	93.78	138.39	142.76	132.69	228.77	128.73	130.46	16.62	30.01	51.61	322.82	210.42	24.61	221.34	112.96	189.36	80.35	151.89	98.72	87	133.06	79.13	157.14	86.37	63.99	256.72	15.29
recur	B80-5-CA	MLL	NM_005933	1.48	113.41	81.9	43.27	56.89	92.71	26.53	12.43	82.88	59.69	106.72	96.46	103.51	147.43	71.4	90.66	13.35	28.51	35.37	189.76	121.57	26.23	154.14	95.61	97.65	58.12	102.91	77.93	53.85	103.7	67.13	87.8	57.91	49.33	129.21	8.26
recur	B96-CA	MLL	NM_005933	7.94	139.69	80.57	25.47	52.54	92.48	30.94	4.71	91.4	67.9	107.47	90.26	80.04	169.83	90.56	83.1	20.66	23.03	36.43	209.41	124.83	14.94	135.55	71.41	134.65	54.51	97.86	74.27	71.17	110.72	77.22	86.44	51.17	40.95	180.66	7.84
recur	B98-CA	MLL	NM_005933	2.62	100.46	68.87	36.09	56.16	92.82	26.03	11.09	83.52	50.08	79.22	109.08	89.71	145.04	81.46	80.78	18.15	16.27	25.15	171.64	117.54	23.19	142.29	69.94	118.41	45.34	92.23	56.17	59.74	93.24	54.24	79.82	52.04	33.09	138.41	7.65
recur	ChenCian-CA	MLL	NM_005933	0	117.66	101.04	72.54	175.19	64.45	89.1	76.29	70.46	35.27	90.36	80.07	73.53	145.98	65.28	104.75	41.62	53.29	146.04	127.07	114.24	221.64	147.44	88.01	50.3	110.56	83.86	25.11	46.5	104.54	69.34	64.76	44.54	67.85	76.71	2.91
recur	W67-CA	MLL	NM_005933	6.02	84.14	56.84	103.35	142.91	74.76	67.41	21.43	52.63	46.71	71.03	54.93	71.54	155.3	54.03	95.85	37.69	24.91	124.74	163.74	98.71	136.54	90.56	66.88	80.8	62.67	92.1	44.83	29.8	52.88	33.34	131.1	46.81	20.34	96.17	7.66
recur	W68-CA	MLL	NM_005933	2.6	46.72	20.53	44.97	74.77	30.47	29.22	0	17.29	17.57	25.44	28.07	33.38	83.33	24.77	49.65	11.74	7.41	79.37	77.42	55.14	51.95	27	21.27	32.87	15.45	35.85	21.7	17.79	6.39	8.05	66.41	22.11	0	39.34	3.82
recur	W70-CA	MLL	NM_005933	10.46	93.51	47.19	99.61	148.51	72.2	45.63	2.59	35.37	53.38	72.16	48.31	54.89	104.57	39.59	70.77	24.71	20.49	141.81	122.57	103.17	126.62	66.11	41.52	76.63	48.9	79.92	52.39	32.83	44.33	25.71	144.56	46.17	28.93	92.86	7.68
recur	W72-CA	MLL	NM_005933	3.69	73.73	30.68	59	104.84	38.23	36.4	12.24	27.39	29.85	32.78	38.75	48.12	110.78	38.82	58.75	15.66	27.04	69.33	123.23	117.4	88.79	46.12	23.19	63.43	33.24	53.26	20.7	26.36	27.02	11.34	81.37	19.39	17.22	66.85	6.21
unrecur	B21-CA	MLL	NM_005933	3.07	72.46	105.31	40.66	47.93	119.8	41.34	27.88	123.07	87.13	149.36	145	108.37	192.98	102.69	105.45	25.49	42.4	58.58	219.4	185.99	37.27	198.89	137.9	89.4	98.41	119.89	67.18	80.11	152.1	116.79	115.02	73.28	47.53	107.54	6.08
unrecur	B45-CA	MLL	NM_005933	2.59	73.79	81.72	34.63	41.15	80.56	29.5	13.31	76.64	73.02	88.76	118.62	88.94	177.53	93.74	72.82	15.72	28.36	44.59	170.3	140.6	19.42	158.58	102.71	100.01	74.93	93.71	58.05	69.38	112.41	86.18	105.72	46.28	41.47	123.52	6.72
unrecur	B56-CA	MLL	NM_005933	3.05	45.75	78.48	37.39	50.94	124.15	35.42	15.57	87.07	64.47	107.76	99.58	94.99	171.11	97.6	89.71	13.81	31	48.82	203.86	121.81	23.82	160.75	110.95	110.71	68.27	101.38	55.18	74.86	124.65	79.28	95.01	51.68	32.98	125.6	7.87
unrecur	B57-CA	MLL	NM_005933	0.69	73.48	121.06	63.98	72	147.52	37.88	26.35	134.02	95.03	156.09	172.4	146.43	252.03	124.09	125.24	22.95	64.45	55.37	258.81	192.14	25.35	224.4	132.26	145.68	124.24	148.51	67.77	122.83	172.17	97.33	99.11	89.26	77.44	161.19	10.28
unrecur	B59-0-CA	MLL	NM_005933	6.78	62.07	71.9	35.71	55.07	116.05	21.59	13.36	71.62	81	96.86	113.48	91.66	178.26	89.37	97.65	12.54	39.81	38.06	214.11	125.25	19.58	131.16	79.11	105.42	66.73	95	54.46	65.8	99.63	43.21	102.4	52.75	21.06	112.15	9.31
unrecur	B59-1-CA	MLL	NM_005933	0	43.63	83.44	41.39	37.85	101.17	24.7	18.73	98.59	57.28	102.99	106.39	104.72	171.24	89.01	81.2	2.44	38.2	39.68	148.81	121.12	20.35	153.62	82.78	88.86	103.23	97.64	52.7	65.35	121.63	80.3	64.39	48.8	26.68	97.39	6.25
unrecur	B59-3-CA	MLL	NM_005933	6.52	60.89	101.71	46.08	81.64	160.38	49.34	4.99	112.92	76.88	122.14	169.52	103.57	231.22	93.23	103.49	17.54	35.08	50.87	232.7	141.98	33.76	197.55	126.25	134.91	97.44	124.77	65.27	96.47	130.13	105.61	103.32	91.92	57.87	127.28	8.92
unrecur	B62-0-CA	MLL	NM_005933	3.43	38.62	69.21	41.75	44.54	124.85	29.05	15.35	77	62.21	89.13	99.57	86.84	164.31	89.7	78.65	11.9	22.39	42.39	197.54	118.91	23.41	128.7	82.33	91.27	65.25	89.48	63.94	58.14	97.76	87.32	109.1	64.4	20.98	99.4	7.36
unrecur	B64-CA	MLL	NM_005933	0.86	65.38	96.09	49.21	46.32	144.73	34.7	19.89	107.06	80.49	123.48	135.55	96.89	192.64	102.95	114.83	16.48	33.79	51.78	207.33	165.51	35.31	191.89	113.88	86.26	100.42	110.9	65.09	102.11	135.48	112.03	96.69	64.33	55.93	128.56	7.81
unrecur	B66-0-CA	MLL	NM_005933	1.57	45.86	72.55	35.88	44.4	99.7	25.41	0	70.81	58.72	92.68	97.87	80.66	148.83	72.43	84.98	3.71	34.63	36.77	173.81	117.42	20.17	124.19	85.92	94.77	62.01	86.91	45.11	77.36	90.78	71.62	71.56	51.41	32.72	101.22	4.99
unrecur	B68-CA	MLL	NM_005933	0	62.1	86.7	29.72	47.19	105.47	37.23	15.09	95.26	74.15	97.76	123.12	86.58	198.23	89.92	100.96	10.87	52.32	46.34	196.92	145.63	24.82	168.55	89.74	93.32	70.41	103.33	75.3	63.61	107.19	103.34	98.94	52.74	54.13	127.08	6.13
unrecur	B70-CA	MLL	NM_005933	8.99	86.82	176.37	84.27	89.49	195.82	63.12	33.72	170.44	155.04	193.16	267.7	176.75	296.12	183.01	175.19	44.45	79.31	103.45	336.59	243.24	50.02	323.21	223.9	178.57	163.87	209.67	109.27	150.21	217.95	140.22	165.01	108.17	77.47	220.14	12.89
unrecur	B77-CA	MLL	NM_005933	0	29.39	37.75	6.09	16.4	58.67	11.67	0	48.33	43.71	53.03	67.99	35.43	83.52	43.79	42.17	0	15.63	18.31	71.85	66.8	10.29	64.94	53.44	45.83	35.07	46.69	27.94	22.68	64.22	43.71	42.89	20.39	13.14	54.27	3.67
unrecur	B78-CA	MLL	NM_005933	0	33.25	67.45	25.4	35.64	83.8	26.11	0	70.5	48.52	72.01	91.22	59.82	121.75	70.39	64.95	5.12	22.17	24.18	140.44	95.36	22.93	121.66	58.19	47.15	61.26	76.34	55.51	68.94	98.05	59.41	58.85	42.04	28.95	69.39	5.81
unrecur	B80-0-CA	MLL	NM_005933	3	41.66	55.83	36.57	32.07	82.64	14.61	7.27	63.54	51.23	64.56	66.8	50.92	104.56	67.18	53.46	6.9	25.76	35.44	184.69	99.44	12.86	95.66	51.86	83.96	45.76	70.93	33.71	57.29	81.9	44.3	69.27	39.99	21.4	81.03	5.83
unrecur	B80-11-CA	MLL	NM_005933	2.63	131.93	79.2	28.01	47.32	97.09	28.82	24.29	102.74	45.64	116.14	120.63	78.77	163.58	81.59	71.52	15.58	34.89	45.5	186.45	134.58	15.69	141.06	95.34	108.38	58.66	100.58	53.98	59.98	119.52	62.68	92.97	50.83	47.02	121.43	6.89
unrecur	B80-13-CA	MLL	NM_005933	4	96.04	81.15	31.31	49.47	78.47	23.06	20.88	108.83	54.05	114.46	114.03	84.27	165.03	95.34	94.65	16.02	16.15	37.76	161.07	166.25	17.89	158.09	76.84	100.53	61.53	99.32	67.54	60.95	128.69	77.59	77.34	55.23	55.65	152.44	7.07
unrecur	B89-10-CA	MLL	NM_005933	4.62	125.01	85.97	48.34	65.16	108.12	33.18	8.52	99.51	63.93	105.39	115.23	92.67	187.82	119.02	97.16	12.55	24.29	51.72	216	165.04	28.14	174.1	100.67	127.9	61.13	114.48	77.3	76.21	151.7	74.04	104.21	85.91	48.24	169.88	10.19
unrecur	B89-5-CA	MLL	NM_005933	0.11	101.01	100.97	49.54	39.23	118.67	33.18	17.05	129.83	61.97	108.12	138.75	92.17	158.3	107.3	107.36	19.4	33.49	43.76	215.79	173.68	23.86	189.05	92.2	107.1	83.43	118.02	49.99	74.71	144.51	78.78	96.55	65.67	60.95	162.24	7.65
unrecur	B99-CA	MLL	NM_005933	15.07	197.1	242.99	123.31	148.53	298.56	85.25	36.61	260.74	204.96	314.02	334.52	263.12	422.39	248.87	244.03	31.56	102.88	120.83	512.66	409.33	72.76	447.2	288.96	280.41	202.8	284.43	164.38	238.5	356.02	245.38	264.45	156.31	126.6	320.74	20.12
Ttest				0.170736	0.242224	0.0726941	0.156544	0.051143	0.0591436	0.2845	0.395769	0.016066	0.104015	0.0715421	0.0264935	0.100903	0.0579204	0.0456189	0.191518	0.237899	0.241051	0.152428	0.101292	0.0566888	0.0379238	0.0559365	0.0828289	0.141494	0.0833893	0.0850439	0.12658	0.06422	0.0208873	0.0436427	0.367078	0.114249	0.109914	0.176308	0.237998

## Sheet: MLL2
primary/recurrent	sample	gene	transcript	exon 1	exon 2	exon 3	exon 4	exon 5	exon 6	exon 7	exon 8	exon 9	exon 10	exon 11	exon 12	exon 13	exon 14	exon 15	exon 16	exon 17	exon 18	exon 19	exon 20	exon 21	exon 22	exon 23	exon 24	exon 25	exon 26	exon 27	exon 28	exon 29	exon 30	exon 31	exon 32	exon 33	exon 34	exon 35	exon 36	exon 37	exon 38	exon 39	exon 40	exon 41	exon 42	exon 43	exon 44	exon 45	exon 46
recur	B105-CA	MLL2	NM_003482	0	0	0	0	3.88	10.52	2.59	6.47	0	14.83	0	0	0	0	0	0	7.78	0	11.35	2.79	0	0	0	1.21	0	0	0	0	0	0	0	0	5.86	0	0	8.91	0	8.35	0	0	0	0	0	0	0.15	0
recur	B109-CA	MLL2	NM_003482	0	0	0	0	4.15	0	2.58	35.33	9.82	26.77	0	0	0	0	8.86	0.7	18.45	0	19.92	0	1.4	0	0	1.35	0	0	0	0	0	0	0	6.72	1.39	0	14.97	21.76	0	3.68	0	0	0	0	0	0	0.13	0
recur	B112-CA	MLL2	NM_003482	0	0	0	0	11.19	5.75	3.25	24.29	2.64	17.29	0	0	0	0	0.42	0.09	16.26	0	12.41	0	1.46	0	0	1.1	0	0	0	0	0	0	0	4.01	3.33	0	20.07	28.09	0	7.63	0	4.44	0	5.47	0	0	0.07	0
recur	B11-CA	MLL2	NM_003482	0	0	0	0	3.51	2.25	0.58	11.98	3.94	6.36	0	0	0	0	0	0.17	12.12	0	3.01	0	0.01	0	0	0	0	0	0	0	0	0	0	0	0	0	2.36	14.95	0	8.86	0	0	0	0	0	0	0	0
recur	B25-CA	MLL2	NM_003482	0	0	0	0	4.62	16	3.79	18.29	4.09	25.13	0	0	0	0	5.42	0.04	13.49	0	20.47	0	0.24	0	0	0.3	0	0	0	0	4.82	0	0	0.47	0	0	10.46	7.71	0	1.5	0	0	0	0	0	0	0	0
recur	B65-CA	MLL2	NM_003482	0	0	0	0	9.91	3.54	2.69	15.62	0	7.55	0	0	0	0	0	0.01	7	0	14.58	0	0	0	0	0.67	0	0	0	0	0	0	0	8.98	2.27	0	5.25	11.61	0	3.83	0	0	0	0.71	0	0	0	0
recur	B71-CA	MLL2	NM_003482	0	0	0	0	27.89	13.04	4.34	36.35	16.88	35.53	1.63	0	0	0	13.05	1.42	33.65	0	13.1	7.82	2.43	0	0	3.28	0	0	0	0	0	0	0	21.33	6.58	3.11	17.93	30.74	0	10.03	0	7.68	8.86	16.13	0	1.49	0.58	0
recur	B73-CA	MLL2	NM_003482	0	0	0	0	9.45	5.89	1.74	22.18	2.94	9.69	0	0	0	0	3.35	0	8.76	0	0.47	1.2	0	0	0	0	0	0	0	0	0	0	0	0	0	0	5.55	16.75	0	3.87	0	0.6	0	0	0	0	0	0
recur	B80-1-CA	MLL2	NM_003482	0	0	0	0	0	0	0.09	0	0	0	0	0	0	0	0	0	0	0	0	0	0	0	0	0.56	0	0	0	0	0	0	0	0	0	0	0	0	0	0	0	0	0	0	0	0	1.1	0
recur	B80-5-CA	MLL2	NM_003482	0	0	0	0	0	0	0	0	0	0	0	0	0	0	0	0	0	0	0	0	0	0	0	0	0	0	0	0	0	0	0	0	0	0	0	0	0	0	0	0	0	0	0	0	0	0
recur	B96-CA	MLL2	NM_003482	0	0	0	0	0	0	0	0	0	0	0	0	0	0	0	0	0	0	0	0	0	0	0	0	0	0	0	0	0	0	0	0	0	0	0	0	0	0	0	0	0	0	0	0	0	0
recur	B98-CA	MLL2	NM_003482	0	0	0	0	0	0	0	0	0	0	0	0	0	0	0	0	0	0	0	0	0	0	0	0	0	0	0	0	0	0	0	0	0	0	0	0	0	0	0	0	0	0	0	0	0	0
recur	ChenCian-CA	MLL2	NM_003482	5.1	173.19	39.47	103.29	76.47	49.61	76.27	70.52	72.26	168.76	37.89	16.71	10.53	25.83	44.68	32.31	155.92	26.85	60.22	73.7	27.79	55.45	25.6	21.27	31.06	20.73	19.17	31.12	73.31	57.71	101.91	67.54	80.03	24.49	97.06	107.64	42.43	52.27	79.96	45.77	51.96	217.09	20.19	40.48	33.81	8.64
recur	W67-CA	MLL2	NM_003482	9.29	432.15	81.44	262.02	138.52	158.67	209.06	144.84	164.07	369.92	75.58	20.51	14.5	33.92	141.72	68.16	373.64	68.15	119.5	143.8	74.46	57.96	61.12	40.53	80.56	30.05	57.63	43.27	157.68	118.26	378.07	111.82	423.88	68.45	198.12	331.88	101.47	116.57	274.32	173.09	123.62	535.71	39.18	72.83	110.84	33.05
recur	W68-CA	MLL2	NM_003482	5.07	275.59	57.57	150.89	70.41	102.25	141.81	81.17	136.16	217.55	33.21	13.91	9.5	18.19	82.05	36.52	237.67	26.31	61.01	79.57	40.16	18.27	34.23	23.58	56.29	37.29	34.43	23.34	80.95	81.24	229.36	61.39	303.5	44.6	101.85	193.14	52.98	83.61	150.86	97.39	62.22	261.26	21.1	43.24	66.52	20.26
recur	W70-CA	MLL2	NM_003482	9.06	441.67	108.51	289	141.08	174.51	264.04	148.24	184.22	430.72	96.81	28.25	23.67	31.1	165.94	74.07	440.22	73.29	117.36	133.14	80.74	42.17	66.92	39.98	74.9	44.45	66.21	39.93	158.17	175.84	413.28	111.89	519.47	82.97	218.93	368.36	114.92	135.2	335.3	210.8	144.56	552.88	40.59	86.23	127.25	33.85
recur	W72-CA	MLL2	NM_003482	4.03	288.24	48.05	138.39	70.87	65.79	126.33	59.54	105.1	210.23	31.8	6.05	16.84	15.83	72.77	35.33	237.22	17.85	42.79	83.18	35.6	14.12	27.51	22.33	45.4	17.89	22.98	22.69	74.71	71.36	252.39	47.09	263.94	49.19	98.69	149.14	50.29	71.72	190.77	98.86	64.56	306.38	28.43	33.27	67.55	25.46
unrecur	B21-CA	MLL2	NM_003482	0	0	0	0	2.54	9.21	2.49	17.71	3.2	15.45	0	0	0	0	0	0.08	12	0	11.64	1.86	0.78	0	0	1.07	0	0	0	0	0	0	0	0.87	0.68	1.46	12.05	16	0	4.77	0	0	0	0	0	0	0	0
unrecur	B45-CA	MLL2	NM_003482	0	0	0	0	13.2	0	2.71	20.86	5.07	9.4	0	0	0	0	0	0	13.48	0	0.58	0	0.42	0	0	1.52	0	0	0	0	0	0	0	0	0	0	7.18	18.43	1.22	0	0	0	0	5.47	0	0	0.03	0
unrecur	B56-CA	MLL2	NM_003482	0	0	0	0	0	0.07	1	5.99	0	8.48	0	0	0	0	0	0	6.23	0	0.47	0	0	0	0	0.3	0	0	0	0	0	0	0	0	0.3	0	0	9.45	0	5.94	0	0	0	0	0	0	0	0
unrecur	B57-CA	MLL2	NM_003482	0	0	0.13	0	12.11	4.23	5.27	20.98	10.86	18.44	0	0	0	0	6.39	0.93	13.56	0	15.28	2.84	0.62	0	0	0.63	0	0	0	0	0	0	0	6.93	2.92	1.09	11.89	22.68	0	11.64	0	6.51	0	4.04	0	0	0	0
unrecur	B59-0-CA	MLL2	NM_003482	0	0	0	0	6.86	8.09	2.12	17.07	6.23	23.48	0	0	0	0	0	0.22	13.96	0	10.09	0	0.1	0	0	1.63	0	0	0	0	0	0	0	0	2.23	0	14.69	21.9	6.98	14	0	6.09	0	0.71	0	0	0	0
unrecur	B59-1-CA	MLL2	NM_003482	0	0	0	0	7.28	6.41	1.51	20.22	2.79	15.52	0	0	0	0	4.97	0	12.68	0	0.47	0	0.1	0	0	0.59	0	0	0	0	0	0	0	1.63	0	0	0	16.46	0	0	0	0	0	0	0	0	0	0
unrecur	B59-3-CA	MLL2	NM_003482	0	0	9.53	0	16.27	13.06	5.73	30.09	7.53	26.83	0	0	0	0	6.57	0.16	20.36	0	22.42	1.96	1.75	0	0	2.72	0	0	0	0	0	0	0	16.46	7.57	0.09	9.77	28.09	14.29	14.14	0	0.16	0.38	16	0	0	0.03	0
unrecur	B62-0-CA	MLL2	NM_003482	0	0	1.07	0	12.27	8.25	1.55	21.06	2.25	15.28	0	0	0	0	6.61	0.02	13.37	0	12.33	0	1.01	0	0	1.44	0	0	0	0	0	0	0	0	3.31	0	6.45	10.19	0	3.52	0	0	0	5.71	0	0	1.03	0
unrecur	B64-CA	MLL2	NM_003482	0	0	0	0	3.58	4.09	1.64	23.73	4.84	16.4	0	0	0	0	0	0.34	8.59	0	3.29	4.4	0.03	0	0	1.28	0	0	0	0	0	0	0	9.29	0	0	6.04	10.61	0	3.94	0	0	0	4.59	0	0	0	0
unrecur	B66-0-CA	MLL2	NM_003482	0	0	0	0	1.97	2.49	1.55	18.31	4.68	15.86	0	0	0	0	0	0.03	7.96	0	0	0	0	0	0	1	0	0	0	0	0	0	0	0	0	0	2.73	15.62	0	10.78	0	3.79	0	3.66	0	0	0	0
unrecur	B68-CA	MLL2	NM_003482	0	0	0.27	0	3.07	0.72	3.03	16.45	7.38	29.26	0	0	0	0	1.47	0.43	12.29	0	17.52	1.96	0	0	0	1.74	0	0	0	0	0	0	0	2.71	10.81	0	6.85	11.89	0	0	0	0	0	1.37	0	0	0.34	0
unrecur	B70-CA	MLL2	NM_003482	0	0	0	0	21.06	12.34	4.68	32.04	2.5	26.61	0	0	0	0	6.22	1.64	18.5	0	23.5	0	0.59	0	0	1.13	0	0	0	0	0	0	0	9.08	11.35	0.75	10.86	30.06	1.88	13.95	0	0.33	7.37	6.02	0	0	0.3	0
unrecur	B77-CA	MLL2	NM_003482	0	0	0	0	4.67	0	0	4.82	0	2.8	0	0	0	0	0	0.11	7.21	0	0	0	0.05	0	0	0.79	0	0	0	0	0	0	0	0	0	0	0	8.86	0	0	0	0	0	0	0	0	0	0
unrecur	B78-CA	MLL2	NM_003482	0	0	0	0	11.52	14.05	3.27	16.42	9.34	25.79	0	0	0	0	0	0.41	15.77	0	13.7	0.97	0.8	0	0	0.81	0	0	0	0	0	0	0	8.19	8.52	0	7.36	22.98	7.9	6.02	0	0.11	0	5.21	0	0	0.42	0
unrecur	B80-0-CA	MLL2	NM_003482	0	0	0	0	11.81	18.41	4.28	18.05	5.33	28.43	0	0	0	0	4.57	1.02	22.24	0	10.95	1.88	1.64	0	0	1.44	0	0	0	0	0	0	0	14.6	15.66	0	18.31	24.07	5.24	17.75	0	1.5	0	0	0	0	2.16	0
unrecur	B80-11-CA	MLL2	NM_003482	0	0	0	0	0	0	0	0	0	0	0	0	0	0	0	0	0	0	0	0	0	0	0	0	0	0	0	0	0	0	0	0	0	0	0	0	0	0	0	0	0	0	0	0	0	0
unrecur	B80-13-CA	MLL2	NM_003482	0	0	0	0	0	0	0	0	0	0	0	0	0	0	0	0	0	0	0	0	0	0	0	0	0	0	0	0	0	0	0	0	0	0	0	0	0	0	0	0	0	0	0	0	0	0
unrecur	B89-10-CA	MLL2	NM_003482	0	0	0	0	0	0	0	0	0	0	0	0	0	0	0	0	0	0	0	0	0	0	0	0	0	0	0	0	0	0	0	0	0	0	0	0	0	0	0	0	0	0	0	0	0	0
unrecur	B89-5-CA	MLL2	NM_003482	0	0	0	0	0	0	0	0	0	0	0	0	0	0	0	0	0	0	0	0	0	0	0	0	0	0	0	0	0	0	0	0	0	0	0	0	0	0	0	0	0	0	0	0	0	0
unrecur	B99-CA	MLL2	NM_003482	0	0	11.88	0	21.37	11.78	8.63	42.7	19.17	38.48	0.23	0	0	0	5.49	2.42	31.27	0	26.64	6.9	2.43	0	0	4	0	0	0	0	2.33	0	0	17.74	15.83	8.8	23.53	34.38	21.2	19.7	0	9.19	11.75	14.91	0	0	1.45	0
Ttest				0.0146392	0.0139921	0.0207515	0.0161269	0.020011	0.0224899	0.0179595	0.0311869	0.0164142	0.0204133	0.0191066	0.0176302	0.0146063	0.0131436	0.0176852	0.0164395	0.0172894	0.0230806	0.0230151	0.0137622	0.0176408	0.020079	0.0167397	0.0173864	0.014043	0.0143828	0.0191823	0.0126958	0.0149099	0.0173542	0.01678	0.0194811	0.021681	0.0175855	0.0178948	0.0247581	0.0321913	0.0233262	0.0179342	0.0203922	0.0182485	0.0169578	0.0133177	0.0151223	0.017501	0.0159764
[truncated: 8 more columns]

## Sheet: EP400
primary/recurrent	sample	gene	transcript	exon 1	exon 2	exon 3	exon 4	exon 5	exon 6	exon 7	exon 8	exon 9	exon 10	exon 11	exon 12	exon 13	exon 14	exon 15	exon 16	exon 17	exon 18	exon 19	exon 20	exon 21	exon 22	exon 23	exon 24	exon 25	exon 26	exon 27	exon 28	exon 29	exon 30	exon 31	exon 32	exon 33	exon 34	exon 35	exon 36	exon 37	exon 38	exon 39	exon 40	exon 41	exon 42	exon 43	exon 44	exon 45	exon 46
recur	B105-CA	EP400	NM_015409	0	25.99	30.59	1.67	33.32	29.5	32.97	82.73	39.45	23.04	10.03	132.11	0	93.52	34.08	33.15	35.77	10.47	63.18	70.57	25.86	42.72	11.62	40.55	2.67	20.75	102.11	13.12	107.66	106.43	60.94	1.59	44.12	20.86	37.95	50.33	63.48	42.5	47.98	72.41	123.81	132.47	0.84	39.13	6.4	14.9
recur	B109-CA	EP400	NM_015409	0	49.63	47.38	13.54	41.79	47.68	46.37	133.18	99.85	29.86	30.78	235.51	9.62	112.25	99.69	102.14	48.5	55.62	118.87	86.31	74.79	65.84	13.57	52.72	18.93	34.5	128.81	29.49	222.06	144.18	123.76	12.15	64.84	46.54	64.56	84.83	95.15	68.36	68.32	153.84	242	184.3	3.74	110.43	23.66	24.58
recur	B112-CA	EP400	NM_015409	0	51.34	35.24	6.47	48.13	53.41	58.8	122.49	88.65	28.51	27.69	206.64	11.05	112.94	85.36	102.61	34.87	47.74	112.67	83.09	58.93	70.14	10.81	48.22	20.09	43.59	124.57	31.43	192.24	126.59	101.74	17.71	76.9	58.73	68.46	60.61	100.36	63.73	61.06	141.58	254.83	183.21	3.64	91.85	13.83	25.54
recur	B11-CA	EP400	NM_015409	0	28.85	21.95	0	32.11	24.98	22.91	74.89	77.34	23.33	28.83	154.78	3.36	72.14	74.55	78.26	18.51	42.98	88.14	60.18	56.49	36.6	7.01	19.77	10.75	26.57	73.36	13.39	143.72	104.03	76.87	0	46.63	68.31	37.23	48.85	54.92	62.92	43.15	124.36	178.03	117.5	0.88	71.53	12.78	14.62
recur	B25-CA	EP400	NM_015409	0	42.98	30.67	3.74	47.19	48.91	31.5	115.64	84.38	24.02	37.53	199.48	0	100.29	76.17	91.74	35.15	43.82	99.24	76.31	58.89	59.79	10.55	38.17	17.41	38.55	102.86	18.62	209.84	130.76	104.62	3.1	69.78	53.91	56.04	66.33	79.27	56.96	63.45	112.57	222.41	201.34	3.39	72.77	14.69	10.5
recur	B65-CA	EP400	NM_015409	0	41.37	27.08	7.64	45.2	43.41	34.13	119.22	109.11	36.43	34.05	217.34	0	105.52	89.73	85.12	36.09	51.66	125.56	79.32	59.74	55.44	11.7	40.44	21.98	29.8	109.96	30.9	223.04	132.98	96.46	19.69	73.16	60.54	37.76	63.7	81.66	72.79	65.87	151.57	256.9	158.74	5.6	77.55	24.99	15.96
recur	B71-CA	EP400	NM_015409	0	52.09	40.27	10.2	48.23	50.39	49.74	132.68	174.6	40.39	56.12	300.01	0	137.53	104.51	106.2	47.76	60.56	139.31	81.45	71.9	58.37	13.59	51.1	20.66	27.4	116.99	27.64	210.03	161.99	128.71	15.95	91.46	49.88	53.52	57.83	79.96	77.32	78.22	173.58	285.12	228.59	5.12	91.21	19.07	19.63
recur	B73-CA	EP400	NM_015409	0	30.78	25.98	0	29.8	39.99	29.81	75.71	95	20.04	29.76	139.47	3.88	94.98	55.41	60.59	34.61	27.2	78.27	52.09	38.98	41.95	12.25	23.14	0.06	28.29	86.1	18.41	141.26	103.99	70.82	11.78	49.34	26.08	37.13	59.26	49.69	44.97	50.11	99.04	156.48	97.53	3.39	60.51	11.75	10.94
recur	B80-1-CA	EP400	NM_015409	0	60.8	67.96	23.56	68.85	76.8	57.64	204.08	117.81	35.65	64.05	272.47	23.62	253.34	92.97	100.98	86.83	60.58	153.16	138.56	34.79	110.29	24.35	60.95	28.07	54.07	265.73	37.11	291.22	209.97	94.39	19.92	106.97	30.47	94.58	105.87	173.15	104.31	121.23	156.42	223.83	301.26	5.12	89.72	10.88	31.03
recur	B80-5-CA	EP400	NM_015409	0	33.38	26.17	0	42.88	41.57	45.02	122.78	88	25.51	41.19	173.01	7.85	120.16	60.39	80.25	43.78	32.74	76.33	74.69	39.17	55.45	11.09	38.41	15.99	27.99	121.32	28.26	198.9	113.05	72.13	16.48	72.96	44.06	50.76	75.59	92.99	60.24	67.3	104.77	159.76	161.2	5.57	62.04	15.13	13.67
recur	B96-CA	EP400	NM_015409	0	40.03	45.15	15.1	50.8	61.82	47.5	152.17	65.83	28.02	50.93	189.07	13.65	119.21	72.18	84.67	66.75	52.8	90.78	80.62	32.87	74.15	10.66	42.96	18.34	36.69	167.29	22.36	207.97	132.12	90.13	11.03	69.06	29.86	61.03	81.8	104.39	58.69	89.5	141.55	180.6	210.19	2.83	58.02	5.44	16.75
recur	B98-CA	EP400	NM_015409	0	44.02	44.27	2.94	44.13	41.89	43.1	124.94	60.41	26.08	55.49	196.59	4.9	133.43	64.23	78.2	55.67	49.15	110.78	94.71	36.38	78.22	13.86	42.78	20.63	25.07	146.32	20.54	188.22	143	92.46	10.48	77.63	29.35	53.88	74.39	97.08	55.31	74.07	121.31	167.5	217.8	5.19	57.85	4.32	16.67
recur	ChenCian-CA	EP400	NM_015409	0	50.01	6.52	0	51.55	70.99	17.74	63.2	75.47	104.63	193.29	116.08	0	66.26	55.62	83.36	21.05	52.46	56.22	40.57	44.32	35.99	29.3	35.44	12.22	21.97	66.01	26.32	117.32	136.69	100.58	84.17	44.04	90.51	27.07	20.78	36.34	23.85	19.21	59.71	141.62	76.89	1.29	90.87	7.39	23.19
recur	W67-CA	EP400	NM_015409	0	56.9	28.58	7.95	87.81	104.26	44.48	77.43	30.48	138.8	106.92	157.3	0	105.82	35.57	42.65	51.2	74.86	72.82	55.07	33.92	56.89	30.68	31.88	42.2	25.73	140.32	42.88	157.62	177.25	57.05	133.98	74.59	13.25	45.69	62.54	150.38	37.33	62.5	95.31	129.22	129.07	7.11	54.83	7.56	53.73
recur	W68-CA	EP400	NM_015409	0	26.82	11.64	0	50.87	53.82	31.39	34.51	0	56.55	46.39	72.7	0	62.69	18.4	13.75	34.68	32.55	19.48	28.88	11.66	43.52	8.89	18.99	12.43	12.12	90.41	26.35	62.85	65.73	29.8	47.86	26.16	0	28.4	33.76	69.18	12.6	30.45	30.88	38.33	46.79	0	27.6	4.16	32.07
recur	W70-CA	EP400	NM_015409	0	56.91	25.77	0	89.32	121.18	39.65	56.13	15.97	102.49	97.08	133.42	18.07	118.37	43.7	47.09	76.22	68.91	34.46	46.34	23.58	60.97	25.89	34.65	31.25	27.69	138.43	33.97	150.15	129.14	42.91	118.9	36.98	0	53.43	60.78	130.69	39	70.3	90.76	98.21	98.81	3.64	58.32	10.65	75.15
recur	W72-CA	EP400	NM_015409	0	37.04	22.16	0	54.27	65.32	30.44	51.16	6.96	79.67	49.19	120.3	1.65	82.55	20.53	27.72	44.6	54.27	31.84	37.18	17.99	51.2	21.16	25.84	21.43	26.23	111.84	29.93	89.61	84.99	34.87	75.26	41.26	0	31.74	45.39	105.23	22.79	49.46	47.93	64.6	74.49	2.6	35.38	0.93	41.95
unrecur	B21-CA	EP400	NM_015409	0	41.07	40.39	7.18	40.93	50.82	40.68	117.41	120.17	28.2	39.17	217.67	5.35	94.32	99.27	102.79	27.12	46.53	134.6	80.55	76.15	47.42	11.52	46.9	17.12	25.52	97.6	35.55	199.49	123.62	113.65	15.73	64.27	83.38	39.21	54.65	60.78	55.12	44.34	145.52	276.29	168.74	3.85	82.38	23.41	11.9
unrecur	B45-CA	EP400	NM_015409	0	40.95	22.09	0	39.58	46.62	40.97	107.49	72.39	24.35	28.41	200.49	2.39	92.44	80.5	59.2	42.14	40.27	116.52	72.55	51.56	56.77	17.07	31.88	11.96	28.25	109.14	23.91	194.8	110.94	106.92	14.08	66.81	25.67	52.54	59.89	88.9	49.66	58.54	115.12	195.83	172.7	3.23	74.55	13.04	19.76
unrecur	B56-CA	EP400	NM_015409	0	16.62	18.54	0	22.71	22.59	14.61	44.16	38.55	13.08	14.27	102.54	0	66.54	41.96	37.12	32.74	21.72	47.64	41.78	11.37	32.76	6.35	23.41	0.31	15.78	55.93	6.68	94.43	70.61	35.87	0.76	29.46	19.72	23.76	35.15	48.07	26.02	33.19	69.88	103.36	92.25	0.71	35.19	6	4.21
unrecur	B57-CA	EP400	NM_015409	0	44	29.41	11.91	44.33	50.42	41.8	124.15	150.82	35.49	46.25	230.35	4.83	132.74	90.44	105.4	39.29	44.26	142.59	64.81	66.39	63.81	10.93	50.95	22.04	38.71	115.48	26.59	214.86	151.71	111.21	16.55	78.59	62.62	51.93	73.59	93.15	70	76.41	161.65	295.1	187.15	3.48	108.6	24.54	26.06
unrecur	B59-0-CA	EP400	NM_015409	0	46.84	28.99	7.08	49.68	39.63	41.84	106.3	71.2	19.43	25.41	168.88	10.07	113	61.05	65.61	38.93	48.05	101.4	73.8	48.35	63.04	7.95	33.42	13.85	26.92	136.04	25.6	180.47	131.46	101.12	16.2	55.42	29.33	49.17	86.78	96.78	62.33	62.86	105.46	206.78	149.78	2.59	79.55	7.09	19.89
unrecur	B59-1-CA	EP400	NM_015409	0	28.59	23.71	0.18	38.93	41.09	31.55	78.85	76.75	18.86	23.8	154.11	0	84.33	76.56	69.02	20.5	28.36	102.83	60.24	31.48	40.94	7.45	29.26	13.84	24.26	85.78	24.45	146.15	109.76	88.88	13.88	51.69	55.82	42.21	57.15	76.9	47.47	44.27	103.19	178.66	131.62	2.48	69.15	12.91	12.85
unrecur	B59-3-CA	EP400	NM_015409	0	53.8	48.56	16.92	52.57	69.31	59.49	153.25	127.34	48.86	42.83	328.41	18.52	174.38	107.81	126.8	53.62	59.05	152.05	106.58	77.21	82.88	25.36	71.81	20.11	42.11	167.75	34.21	272.18	188.59	124.28	18.21	97.14	65.32	65.6	106.24	133.14	83.68	100.52	204.02	291.41	221.85	5.21	90.3	12.96	17.62
unrecur	B62-0-CA	EP400	NM_015409	0	36.3	39.9	8.85	39.98	48.27	31.25	104.13	57.16	25.92	24.66	197.96	9.54	130.31	54.45	62.51	43.99	41.31	91.36	71.96	40.11	59.02	14.2	30.13	9.36	19.96	113.73	22.16	153.14	121.86	70.82	4.07	61	38.44	44.41	64.78	99.82	61.58	66.05	103.94	190.98	152.72	2.32	70.3	9.15	15.55
unrecur	B64-CA	EP400	NM_015409	0	39.27	22.82	6.56	37.73	39.62	32.64	105.9	98.62	34.33	37.53	213.2	0	105.04	83.71	78.7	34.18	46.28	115.77	69.04	62	54.22	14.14	32.49	9.17	33.24	100.29	21.77	186.78	132.61	94	30.82	57.48	69.38	61.79	64.63	78.74	66.73	61.51	137.07	222.5	151.69	4.19	93.64	15.96	14.9
unrecur	B66-0-CA	EP400	NM_015409	0	32.73	25.65	6.93	27.22	32.01	30.97	76.27	49.85	23.39	29.66	150.55	9.91	80.75	59.87	64.4	28.61	27.64	90.01	54.68	45.81	31.92	8.7	23.86	6.64	26.98	86.57	12.99	147.56	90.88	55.96	13.88	52.81	40.84	36.26	50.59	59.1	49.4	58.46	109.29	147.86	118.33	2.18	48.23	12.91	9.09
unrecur	B68-CA	EP400	NM_015409	0	32.74	23.6	0	36.26	37.87	32.29	106.81	88.66	25.47	28.41	153.87	17.46	95.68	80.34	87.91	31.38	38.36	92.69	67.34	50.93	49.57	11.4	33.1	4.48	47.46	100.66	22.4	172.61	119.12	87.96	7.02	54.66	34.38	43.4	72.26	76.99	56.71	57.85	120.4	223.03	167.09	3.66	86.36	15.19	22.85
unrecur	B70-CA	EP400	NM_015409	0	65.98	38.93	6.05	55.29	64.48	49.58	154.94	139.35	36.12	46.29	256.7	14.43	134.15	100.07	109.07	43.96	73.08	143.93	101.89	80.09	85.64	18.6	46.83	20.96	30.42	135.9	43.06	250.89	156.4	114.67	15.66	86.29	85.34	70.9	82.3	106.55	80.41	77.67	182.1	358.28	238.16	7.41	110.26	37.8	21.71
unrecur	B77-CA	EP400	NM_015409	0	26.29	20.91	0	19.62	25.71	25.39	64.98	50.86	22.29	15.98	117.91	0	58.99	37.84	34.99	19.27	22.57	60.23	45.97	24.25	28.63	1.93	17.77	1.93	15.04	56.41	4.79	93.27	74.1	51.12	8.33	32.67	24.2	24.12	44.72	44.57	29.18	47.13	74.01	136.41	93.15	1.52	42.74	6.89	9.45
unrecur	B78-CA	EP400	NM_015409	0	47.65	35.65	10.15	34.11	46.05	42.14	136.41	108.92	30.65	30.66	227.7	5.72	118.6	88.81	101.7	34.84	48.77	105.75	67.09	58.73	57.92	11.85	37.35	20.44	30.66	121.63	26.24	222.73	140.67	100.73	16.59	83.92	56.78	55.01	72.39	100.57	71	68.75	142.66	263.88	178.41	5	77.55	23.19	23.12
unrecur	B80-0-CA	EP400	NM_015409	0	41.18	30.46	5.66	47.91	38.56	45.67	128.32	84.88	24.98	28.71	237.76	0	141.67	77.16	75.2	57.67	37.34	125.8	89.99	50.65	63.03	17.3	43.44	18.91	32.44	136.62	25.09	159.7	132.67	115.58	21.7	65.23	34.52	63.54	83.26	101.92	65.35	78.89	138.14	234.12	194.97	3.77	84.55	13.47	11.7
unrecur	B80-11-CA	EP400	NM_015409	0	32.77	28.74	0.83	25.64	32.88	34.52	117.99	69.45	28.9	45.69	164.23	2.13	85.97	63.26	86.53	39.01	40.55	104.25	69.42	46.44	59.47	11.94	38.87	0	28.07	109.98	19.17	167.56	129.04	100.91	13.39	70.24	45.76	41.32	66.89	75.97	62.61	59.26	98.17	174.59	178.14	2.57	69.55	14.68	9.37
unrecur	B80-13-CA	EP400	NM_015409	0	35.75	31.16	0	34.82	44.68	28.8	104.36	90.9	24.57	40.44	132.05	5.47	101.27	75.33	76.18	27.27	32.76	99.77	64.35	46.05	50.86	13.9	40.44	3.18	20.62	127.34	25.43	196.67	124.55	98.22	13.52	69.63	46.66	34.82	57.72	71.1	48.39	55.98	100.67	207.07	165.14	3.85	85.38	9.72	17.63
unrecur	B89-10-CA	EP400	NM_015409	0	51.39	41.75	0	47.33	46.8	45.66	159.98	94.94	41.71	46.05	202.38	9.58	146.42	71.27	79.92	37.27	49.33	113.22	96.78	43.03	60.92	8.02	33.91	16.82	42.24	162.74	33.35	195.36	156.08	88.73	17.51	80.78	37.53	63.59	71.98	107.46	64.81	89.87	119.33	215.5	242.56	3.67	69.81	20.36	16.66
unrecur	B89-5-CA	EP400	NM_015409	0	35.77	30.12	10.61	29.18	41.15	29.24	104.85	82.81	31.84	44.61	206.8	5.85	92.79	64.47	100.94	37.96	50.67	92.14	61.91	41.59	33.01	6.28	49.93	5.75	24.59	112.38	29.39	180.75	125.58	97.95	17.33	83.22	58.59	33.75	61.41	66.43	47.95	64.81	129.64	184.55	137.7	2.05	52.62	14.61	14.59
unrecur	B99-CA	EP400	NM_015409	0	106.39	81.58	26.16	98.28	111.78	86.73	291.56	211.55	74.39	98.08	486.97	21.06	273.04	212.86	215.86	78.84	106.53	284.33	203.22	138.71	136.36	29.09	106.06	34.21	91.89	281.93	66.43	527.49	312.9	225.67	32.12	172.92	154.66	135.21	154.5	181.45	124.92	155.61	296.19	580.48	424.56	16.68	182.77	44.3	35.72
Ttest				#DIV/0!	0.493989	0.372559	0.363638	0.0418394	0.0756365	0.474448	0.139127	0.0646282	0.0335822	0.0464427	0.105372	0.27709	0.370894	0.0484991	0.0875713	0.0997504	0.302952	0.0222699	0.19981	0.0537293	0.456333	0.102521	0.278022	0.0323649	0.289809	0.438417	0.494371	0.142338	0.34534	0.0536757	0.0349776	0.172873	0.0383572	0.370062	0.113442	0.373931	0.137153	0.245412	0.0733084	0.0168741	0.145982	0.289715	0.0742973	0.0264702	0.0257153
[truncated: 7 more columns]

## Sheet: CHD5
primary/recurrent	sample	gene	transcript	exon 1	exon 2	exon 3	exon 4	exon 5	exon 6	exon 7	exon 8	exon 9	exon 10	exon 11	exon 12	exon 13	exon 14	exon 15	exon 16	exon 17	exon 18	exon 19	exon 20	exon 21	exon 22	exon 23	exon 24	exon 25	exon 26	exon 27	exon 28	exon 29	exon 30	exon 31	exon 32	exon 33	exon 34	exon 35	exon 36	exon 37	exon 38	exon 39	exon 40	exon 41	exon 42
recur	B105-CA	CHD5	NM_015557	0	12.33	0	14.93	3.42	84.14	29.62	98.7	117.73	28.49	0	13.06	25.72	7.43	5.17	67.18	46.01	54.64	39.12	50.97	26.43	43.13	17.37	9.8	22.01	47.94	0	87.35	30.75	107.02	45.63	128.3	8.66	5.93	64.88	66.15	21.37	32.69	49.67	6.5	16.12	0
recur	B109-CA	CHD5	NM_015557	0	21.78	5.85	22.63	14.83	150.99	40.34	200.22	187.79	59.55	11.31	28.77	33.58	27.72	13.86	113.62	45.99	65.06	41.21	43.04	30.13	55.19	27.4	14.31	39.29	83.58	23.95	125.59	31.84	101.55	58.22	172.89	24.58	0	68.42	95.95	48.51	40.02	84.13	13.03	32.67	0
recur	B112-CA	CHD5	NM_015557	0	28.49	1.47	23.32	18.71	132.96	46.32	181.06	145.81	38.57	8.09	10.26	23.38	26.72	13.52	110.14	46.28	68.4	40.48	57.46	26.73	39.93	27.73	12.51	34.18	67.88	20.18	114.1	27.41	99.93	67.48	164.54	19.32	7.98	78.42	95.98	44.19	45.12	57.98	10.11	46.43	0
recur	B11-CA	CHD5	NM_015557	0	11.95	0	3.98	2.44	70.7	26.05	110.4	110.05	29.57	0	6.89	13.27	7.56	0	61.71	31.64	38.54	30.79	21.44	11.97	33.27	14.7	8.85	18.7	71.46	15.29	74.91	10.47	50.46	40.32	96.11	17.41	0	36.43	56.64	30.67	20.1	41.67	8.54	19.65	0
recur	B25-CA	CHD5	NM_015557	0	18.51	0	15.7	14.41	105.15	31.4	145.73	132.11	28.39	0	15.28	17.05	18.3	8.08	83.38	41.47	55.18	30.77	50.52	19.82	45.24	24.87	5.87	32.39	55.86	15.66	100.39	23.81	87.7	62.03	153.64	11.29	3.17	55.33	86.69	32.58	34	45.48	5.67	30.13	0
recur	B65-CA	CHD5	NM_015557	0	7.4	0	11.96	9.81	87.07	28.37	135.4	123.75	26.3	4.85	9.24	19.97	11.89	11.37	83.13	27.8	53.07	25.9	32.34	20.64	31.41	28.77	6.49	22.45	54.85	19.06	69.76	25.09	59.34	49.1	127.61	15.58	0	41.28	76.7	37.04	26.95	34.59	8.45	23.55	0
recur	B71-CA	CHD5	NM_015557	0	23.22	1.55	20.82	15.72	148.61	54.92	202.53	230.69	52.29	16.25	19.65	40.19	22.55	12.18	143.57	56.86	90.41	40.88	49.82	26.06	84.93	28.83	12.76	41.31	100.27	31.97	140.89	31.24	126.04	98.41	181.08	21.05	4.14	92.7	119.78	57.62	44.4	87.98	15.79	38.61	0
recur	B73-CA	CHD5	NM_015557	0	0	0	7.78	6.19	93.8	27.69	128.01	132.2	31.85	0	10.83	14.17	18.13	11.13	85.44	30.24	66.25	34.69	37.58	13.02	38.2	12.08	2.79	22.43	56.28	12.24	87.17	21.36	67.49	46.18	115.55	13.23	0.49	60.33	72.25	30.57	23.91	35.67	0	21.87	0
recur	B80-1-CA	CHD5	NM_015557	0.01	40.65	6.2	43.73	35.57	246.47	93.19	271.61	240.75	69.86	21.51	33.09	58.58	41.53	18.27	134.77	102.57	145.97	92.2	120.21	35.87	73.5	55.48	25.13	65.19	91.12	28.81	200.3	67.58	251.15	157.35	300.55	34.46	29.02	124.7	159.67	47.43	72.95	118.15	7.8	45.89	0
recur	B80-5-CA	CHD5	NM_015557	0	13.29	0	12.25	11.21	105.14	27.83	153.73	109.96	27.11	1.36	12.36	22.95	9.82	10.48	70.48	35.42	48.03	47.18	44.07	11.2	48.47	28.59	8.77	25.94	62.54	16.87	107.83	32.02	85.09	46.72	113.99	16.94	5.49	57.95	73.64	24.62	27.71	44.18	7.31	23.68	0
recur	B96-CA	CHD5	NM_015557	0	22.84	7.03	26.48	18.78	141.58	64.39	218.47	206.31	58.39	8.8	28.18	39.49	23.76	12.3	109.17	62.27	119.1	58.04	76.17	31.13	51.86	31.55	11.45	39.39	92.22	23.45	145.78	40.9	140.32	106.26	233.36	13.84	7	87.55	104.18	39.59	49.9	68.93	7.24	32.33	0
recur	B98-CA	CHD5	NM_015557	0	12.38	0	17.28	17.52	124.72	37.75	159.43	143.71	35.98	7.15	15.67	21.05	14.95	1.08	72.79	41.84	67	39.94	33.05	20.37	41.24	27.02	7.77	26.41	68.65	19.73	88.8	22.74	76.23	61.02	158.63	16.61	4.43	64.27	80.98	34.33	24.61	55.67	6.9	20.99	0
recur	ChenCian-CA	CHD5	NM_015557	0	25.29	2.94	2.6	18.11	45.31	20.43	71.1	41.43	17.5	10.73	17.52	3.39	1.04	1.01	72.09	19.01	14.59	12.35	17.82	23.68	27.81	34.72	91.36	35.74	81.31	20.76	81.76	23.1	35.16	55.86	44.85	5.7	3.98	15.55	35.18	24.65	22.61	21.81	0	123.23	0
recur	W67-CA	CHD5	NM_015557	0.18	41.11	0.26	37.71	67.26	121.65	64.95	188.35	78.23	32.22	10.38	39.2	13.74	24.26	2.48	218.88	83.85	73.68	52.29	94.27	67.76	38.14	72.62	270.85	86.47	78.69	38.22	188.65	120.72	110.73	261.64	143.95	22.75	57.37	84.31	88.45	38.77	55.72	90.76	0	132.66	0
recur	W68-CA	CHD5	NM_015557	0.31	30.11	0	27.02	61.26	78.93	67.9	111.52	53.21	15.19	8.81	29.54	0	19.84	0	107.21	57.99	98.63	35.07	82.19	35.18	12.17	53.71	187.97	57.84	57.24	33.24	91.79	101.39	123.29	219.32	120.04	6.04	49.32	64.23	67.84	25.01	39.38	47.01	0	65.67	0
recur	W70-CA	CHD5	NM_015557	0.38	67.89	0	45.48	120.45	151.51	106.96	206.79	93	27.62	8.44	47.79	22.04	21.42	6.32	240.18	99.74	142.95	68.46	117	76.76	35.06	81.53	333.41	127.79	85.03	62.99	214.62	194.03	181.47	314.52	211.04	28.51	69	111.26	86.43	62.7	62.15	130.9	0	135.04	0
recur	W72-CA	CHD5	NM_015557	0.12	24.05	0	28.95	51.41	66.87	57.65	124.76	62.16	16.83	0	17.32	4.58	9.91	0	121.52	59.6	105.18	33.75	74.23	40.83	14.52	35.72	123.64	71.39	44.55	33.58	96.09	102.81	118.65	200.57	115.43	9.96	44.11	56.63	42.42	25.57	43.57	54.45	0	62.09	0
unrecur	B21-CA	CHD5	NM_015557	0	13.2	0.78	5.9	6.44	90.98	28.35	118.48	109.76	29.86	3.49	9.6	15.07	6.47	13.82	64.4	28.52	45.22	19.28	27.98	14.52	34.49	21.95	4.24	25.66	55.89	16.05	73.24	19.11	68.57	37.95	98.24	6.84	0	38.27	44.76	35.26	19.99	30.44	8.01	14.71	0
unrecur	B45-CA	CHD5	NM_015557	0	16.02	2.99	14.53	10.81	101.39	29.13	140.6	129.47	44.36	8.63	14.71	21.77	19.85	8.87	86.31	43.44	48.34	46.29	40.25	27.1	39.39	30.05	8.43	22.86	56.28	17.41	93.59	23.48	85.59	56.65	142.5	16.44	4.18	64.99	93.92	38.5	34.38	47.74	6.49	15.64	0
unrecur	B56-CA	CHD5	NM_015557	0	14.27	0	12.43	19.21	109.56	49.04	135.04	152.74	34.84	10.53	16.28	27.19	22.67	11.58	90.24	59.12	79.97	37.76	45.82	13.98	47.08	27.92	10.29	31.09	50.07	14.4	101.01	23.29	118.76	60.62	133.39	16.1	3.01	61.09	75.16	36.71	34.78	69.29	1.69	27.03	0
unrecur	B57-CA	CHD5	NM_015557	0	17.89	0	6.25	13.4	117.94	48.66	187.4	174.91	39.59	7.46	16.34	28.1	29.18	2.66	99.01	43.03	63.69	28.78	46.41	27.33	67.28	27.32	9.49	30.34	65.54	19.51	105	28.4	83.31	58.38	157.49	15.88	3.14	60.74	98.9	52.87	36.96	55.27	14.2	24.01	0
unrecur	B59-0-CA	CHD5	NM_015557	0	11.38	0	20.24	15.06	125	29.26	155.77	139.52	52.5	4.48	25.48	27.05	21.86	2.24	105.79	62.99	75.65	52.05	46.44	23.05	52.97	26.77	8.5	37.41	67.87	19.35	109.04	32.7	110.98	74.86	166.23	17.15	7.24	72.51	102.51	37.64	42.8	55.77	8.87	21.11	0
unrecur	B59-1-CA	CHD5	NM_015557	0	10.18	0	6.72	3.84	81.52	9.83	123.07	123.87	35.28	4.07	15.17	17.23	14.35	3.39	65.03	33.89	43.55	31.7	30.89	10.39	32.49	17.22	6.92	27.99	61.35	22.28	73.85	22.28	56.54	39.92	81	7.63	0	44.14	70.92	22.08	23.33	40.09	7.3	24.53	0
unrecur	B59-3-CA	CHD5	NM_015557	0	29.2	8.14	24.02	30.64	196.84	80.36	242.68	289.89	49.1	18.26	28.3	52.27	33.1	19.37	159.85	76.8	123.4	70.04	80.88	32.25	85.87	47.59	10.51	61.59	123.99	33.23	186.97	65.21	158.47	113.31	272.26	23.92	16.79	110.69	143.48	62.11	56.86	76.88	16.45	29.8	0
unrecur	B62-0-CA	CHD5	NM_015557	0	14.2	5.7	18.46	21.58	128.4	56.31	150.16	140.19	33.06	3.09	9.5	22.69	27.25	9.02	74.24	37.11	71.68	38.23	48.49	25.34	52.47	28.71	8.42	20.99	59.48	0.88	96.63	39.32	100.05	48.53	141.82	7.62	6.25	66.31	83.96	41.1	36.06	64.46	6.99	25.81	0
unrecur	B64-CA	CHD5	NM_015557	0	13.69	0	8.12	2.82	89.87	29.58	156.45	135.35	41.99	0	11.24	24.1	12.78	11.3	87.39	28.81	41.46	29.61	40.23	7.86	41.82	25.1	12.04	19.49	77.11	23.25	83.86	21.17	63.21	42.15	111.09	20.23	2.91	45.81	84.86	31.66	30.45	42.06	4.43	37.4	0
unrecur	B66-0-CA	CHD5	NM_015557	0	12.75	0	5.25	0	94.21	25.73	115.59	104.92	26.46	0.93	8.63	9.25	8.79	0.83	77.81	28.51	47.3	33.22	28.6	13.91	39.68	17.13	6.85	14.85	60.45	13.58	61	14.02	68.22	32.41	105.04	6.16	0.56	48.05	59.42	32.69	19.96	38.48	7.12	27.64	0
unrecur	B68-CA	CHD5	NM_015557	0	22.89	0	3.93	5.81	92.55	33.26	170.96	125	24.71	7.37	13.25	20.29	15.26	6.09	78.23	30.36	58.43	40.9	39.72	20.34	37.84	17.71	5.77	18.42	54.93	10.8	80.72	20.26	67.76	57.74	108.16	15.92	0	49.01	84.62	30.52	23.2	45.53	2.99	31.3	0
unrecur	B70-CA	CHD5	NM_015557	0	37.15	13.53	26.75	25.25	155.13	49.56	250.55	241.89	55.63	19.58	25.4	41.71	32.82	26.83	168.95	58.27	88.17	56.62	73.91	32.83	91.29	37.49	18.02	29.55	152.8	40.83	145.76	47.69	182.25	97.32	223.79	33.31	4.27	102.58	148.32	66.59	51.65	78.14	25.89	54.42	0
unrecur	B77-CA	CHD5	NM_015557	0	13.45	0	12.26	11.04	87.16	15.13	125.8	121.18	27.78	0	8.37	19.41	12.79	3.84	73.62	24.65	44.84	28.92	21.59	24.83	31.24	22.9	9.61	17.87	39.07	10.47	67.48	14.52	75.65	44.67	97.74	8.15	0.49	37.89	61.33	33.63	26.49	37.16	4.59	17.54	0
unrecur	B78-CA	CHD5	NM_015557	0	7	3.58	16.39	8.58	105.52	23.3	188.68	151.42	36.46	9.07	11.5	23.7	18.54	12.66	107.19	41.43	50.65	33.29	41.7	21.15	41.76	30.03	6.9	31.55	65.57	16.99	123.7	31.67	71.45	63.94	132.75	20.12	0	70.93	89.02	50.8	30.37	48.94	9.56	29.47	0
unrecur	B80-0-CA	CHD5	NM_015557	0	25.05	0	7.86	20.02	136.51	39.45	154.7	177.41	44.82	14.1	12.58	32.33	22.63	6.3	103.19	53.9	84.26	43.49	49.92	20.25	44.85	30.53	14.27	36.13	75.85	27.81	122.1	35.12	117.33	74.8	170.56	17.62	5.58	68.33	97.94	36.25	44.71	73.58	9.34	30.73	0
unrecur	B80-11-CA	CHD5	NM_015557	0	11.85	0	15.1	13.6	100.62	28.77	172.16	131.18	31.65	3.62	12.5	26.31	10.83	11.64	65.78	36.47	52.8	34.02	38.9	21.14	37.88	20.54	3.66	34.36	72.15	16.12	117.56	23.39	87.08	56.57	129.3	18.34	0	50.61	73.7	34.13	34.48	49.38	5.1	22.53	0
unrecur	B80-13-CA	CHD5	NM_015557	0	17.29	0	20.65	10.07	94.16	38.58	158.36	135.32	43.11	11.75	16.39	18.55	20.34	1.07	86.89	36.81	64.53	39.29	40.64	18.49	37.01	19.74	5.92	37.08	75.73	17.8	94.18	18.87	74.35	57.99	102.85	19.51	1.03	39.26	75.38	40.98	38.17	55.99	6.3	32.72	0
unrecur	B89-10-CA	CHD5	NM_015557	0	19.02	0	12.87	15.82	136.93	29.61	183.13	153.8	33.54	16.75	16.43	32.73	25.01	9.8	97.15	50.21	75.88	56.47	63.84	19.82	53.44	30.29	13.39	40.87	80.41	19.45	118.91	30.85	114.25	90.55	161.77	21.91	4.11	75.11	81.8	30.19	53.44	63.05	5.52	25.98	0
unrecur	B89-5-CA	CHD5	NM_015557	0	16.16	0	1.03	5.05	96.1	31.8	155.96	109.82	26.23	8.25	12.18	15.16	20.16	0.71	90.68	27.94	51.69	20.52	37.03	13.71	35.43	13.8	10.03	40.87	70.15	18.76	102.73	21.91	70.76	55.8	124.28	12.19	0.45	48.83	78.74	33.91	38.37	46.92	2.24	41.25	0
unrecur	B99-CA	CHD5	NM_015557	0	45.47	19.17	40	32.06	256.22	103.88	393.58	339.46	84.7	16.63	37.73	65.98	48.24	17.9	244.73	76.14	137.78	82.76	87.22	50.63	93.87	58.93	25.52	67.96	196.23	47.69	247.83	52.72	199.12	138.77	341.01	41.61	13.23	120.92	200.33	95.57	83.53	134.53	27.01	85.41	0
Ttest				0.0297085	0.122576	0.184467	0.0280615	0.0326474	0.374038	0.112095	0.220423	0.0737121	0.171851	0.237644	0.0787575	0.141147	0.172148	0.23991	0.261047	0.11603	0.188374	0.404386	0.0758988	0.0458595	0.105213	0.0744253	0.0186371	0.052217	0.214781	0.157976	0.286382	0.0325281	0.29295	0.0244718	0.464717	0.426028	0.0149122	0.290144	0.18596	0.131725	0.40754	0.281427	0.0526371	0.032722	#DIV/0!

## Sheet: ANK3
primary/recurrent	sample	gene	transcript	exon 1	exon 2	exon 3	exon 4	exon 5	exon 6	exon 7	exon 8	exon 9	exon 10	exon 11	exon 12	exon 13	exon 14	exon 15	exon 16	exon 17	exon 18	exon 19	exon 20	exon 21	exon 22	exon 23	exon 24	exon 25	exon 26	exon 27	exon 28	exon 29	exon 30	exon 31	exon 32	exon 33	exon 34	exon 35	exon 36	exon 37	exon 38	exon 39	exon 40	exon 41	exon 42	exon 43	exon 44
recur	B105-CA	ANK3	NM_020987	0	78.74	158.88	140.29	13.65	38.68	124.87	80.11	47.19	75.61	96.98	26.69	92.96	47.84	54.48	26.62	55.17	31.08	50.26	31.82	110.49	33.55	75.09	21.65	48.15	10.21	60.91	95.96	29.8	33.37	72.96	47.23	69.91	34.56	31.19	29.29	35.23	0	64.48	0	110.21	81.35	26.01	4.26
recur	B109-CA	ANK3	NM_020987	0	164.65	324.78	234.91	57.74	104.23	198.33	179.24	71.81	165.89	220.77	106.42	172.68	106.87	90.31	51.15	74.64	50.48	103.04	46.46	232.9	72.66	146.07	26.56	85.61	40.1	58.92	119.86	44.35	92.1	107.96	63.71	98.89	50.79	31.9	66.2	41.11	15.75	71.16	20.69	180.31	155.6	83.35	20.79
recur	B112-CA	ANK3	NM_020987	0	148.67	291.37	188.85	44.54	80.47	187.55	160	62.76	137.86	160.78	69.13	165.08	81.98	108.14	35.91	71.26	50.75	100.19	57.69	214.85	64.56	131.57	18.37	66.31	47.37	75.92	111.72	43.33	62.56	107.07	57.84	98.09	65	55.89	57.59	43.35	19.98	78.73	17.07	209.49	143.89	72.5	16.23
recur	B11-CA	ANK3	NM_020987	0	138.52	279.66	185.92	51.91	88.94	149.22	149.99	48.33	132.54	170.98	73.26	183.02	78.27	75.51	39.64	73.62	40.23	87.13	27.15	190.6	65.66	144.93	9.05	70.21	50.79	58.12	78.66	31.54	56.36	91.76	70.93	84.32	58.27	37.1	53.39	50.3	10.2	44.9	20.58	137.27	130.67	85.13	11.71
recur	B25-CA	ANK3	NM_020987	0	154.37	289.64	207.25	51.9	86.51	161.2	166.43	54.04	135.61	168.6	76.43	170.39	82.6	75.25	51.69	73.97	52.88	117.2	67.75	159.41	55.06	139.46	22.41	68.47	54.23	54.81	134.52	32.4	59.65	95.33	75.02	92.3	41.49	42.13	56.72	40.82	14.46	74.57	23.49	179.14	141.31	58.14	13.85
recur	B65-CA	ANK3	NM_020987	0	78	188.77	116.03	42.1	57.74	86.79	114.03	32.63	73.21	126.75	56.93	105.03	53.48	65.04	33.54	60.31	30	53.25	17.78	120.98	50.98	71.47	0	54.78	22.78	33.45	54.86	18.96	42.94	63.41	38.35	39.59	33.24	29.48	31.33	32.83	0	40.75	6.41	105.5	71.19	38.77	5.65
recur	B71-CA	ANK3	NM_020987	0	256.28	433.92	327.79	82.94	143.43	302.05	254.34	116.51	237.96	305.73	118.18	278.28	159.34	121.6	76.33	141.1	72.72	168.1	59.58	280.7	124.45	197.3	36.21	122.22	74.71	88.04	172.74	67.06	109.85	168.31	85.69	100.53	105.88	69.4	89.57	89.56	25.3	91.45	38.98	277.82	229.58	99.98	22.87
recur	B73-CA	ANK3	NM_020987	0	109.78	209.83	159.71	36.75	61.83	137.37	118.93	47.84	129.21	140.37	58.49	139.89	73.58	62	42.92	69.57	31.2	66.44	32.25	146.18	53.59	87.62	17.97	53.86	34.81	53.08	108.36	36.59	57.69	80.68	42.68	57.33	46.65	41.57	41.17	38.54	8.33	47.64	17.1	152.56	91.61	48.17	10.63
recur	B80-1-CA	ANK3	NM_020987	0	216.66	292.49	305.49	36.88	50.81	247.42	183.33	103.31	137.36	189.06	51.17	162.07	88.9	155.25	69.56	75.38	75.4	129.56	95.18	259.69	73.69	146.39	43.01	96.01	79.69	134.51	234.69	64.96	89.91	157.57	148.7	106.27	97.01	74.01	72.19	97	17	150.32	42.77	296.14	197.06	52.4	25.02
recur	B80-5-CA	ANK3	NM_020987	0	101.65	167.42	142.55	27.18	42.81	118.96	98.44	38.01	66.89	101.45	35.83	86.95	40.01	60.93	48.55	43.35	38.96	51.6	36.09	114.38	41.86	44.76	17.78	42.33	30.69	40.82	94.02	30.04	36.18	85.17	48.47	49.42	43.09	39.09	39.83	32.5	15.55	48.24	8.86	127.07	98.83	44.25	12.59
recur	B96-CA	ANK3	NM_020987	0	101.72	167.31	157.96	21.94	34.44	124.91	107.81	48.53	67.86	94.56	36.35	88.81	38.85	96.68	40.85	42.95	43.63	61.06	30.92	135.94	38.02	56.45	13.45	45.07	38.89	48.27	122.47	37.39	45.07	113.87	54.07	43.38	51.71	57.7	35.48	41.85	9.77	76.93	16.17	108.02	63.02	42.54	15.4
recur	B98-CA	ANK3	NM_020987	0	121.97	175.56	161.97	28.29	42.81	110.54	116.29	51.89	59.93	123.46	41.98	88.65	40.84	83.98	48.32	60.29	36.85	63.93	37.29	123.79	49.45	60.93	21.36	55.78	44.42	46.98	110.6	32.6	50.2	114.02	71.96	52.64	45.87	35.18	26.18	41.23	0	76.61	16.53	141.92	84.06	35.89	16.48
recur	ChenCian-CA	ANK3	NM_020987	0	100.01	146.28	68.23	25.07	94.29	82.24	75.45	28.99	84.57	92.31	57.84	89.09	52.04	45.08	62.74	43.65	24.9	56.96	22.01	68.3	44.66	62.42	36.48	24.46	31.67	77.24	30.01	21.5	25.88	42.64	35.44	52.68	37.74	32.06	31.63	24.41	38.32	24.26	45.72	113.12	48.87	129.51	27.16
recur	W67-CA	ANK3	NM_020987	0	127.29	151.08	112.51	15.55	5.22	104.34	91.58	12.39	84.14	78.9	25.06	102.43	41.72	47.07	55.99	30.58	50.92	60.43	38.38	91.82	44.58	70.53	67.52	51.08	30.08	171.75	109.94	55.05	40.98	89.77	77.27	46.94	55.16	77.15	26.63	58.81	37.29	81.42	27.59	197.7	68.38	55.59	17.05
recur	W68-CA	ANK3	NM_020987	0	56.54	100.86	84.82	1.94	6.88	45.41	53.78	0	22.82	37.47	9.68	47.3	19.87	49.62	32.45	21.81	27.81	24.38	38.83	76.9	20.86	27.09	52.96	37.53	17.34	113.4	118.36	42.33	20.72	73.6	63.35	25.69	32.96	57.98	24.65	21.52	36.02	48.33	22.59	138.78	36.8	30.4	8.57
recur	W70-CA	ANK3	NM_020987	0	101.88	155.18	141.62	14.91	16.85	108.91	91.94	16.46	62.07	62.23	15.09	93.23	27.64	56.03	52.36	21.87	46.23	39.95	48.88	109.18	19.78	69.38	83.63	42.25	14.14	199.66	174.61	72.09	35.3	102	81.11	54.22	55.52	94.29	30.15	37.9	46.3	76.61	23.92	215.04	72.86	34.81	18.26
recur	W72-CA	ANK3	NM_020987	0	56.61	99.45	64.35	0.76	3.54	57.57	49.35	14.82	22.64	37.98	0	51.67	12.68	34.24	32.95	24.19	31.48	15.31	16.92	59.78	12.92	31.18	63.64	28.56	4.5	103.86	96.02	27.51	25.26	77.84	43.5	35.37	31.32	38.42	13.95	17.14	25.74	45.87	2.44	114.23	37.32	28.52	12.33
unrecur	B21-CA	ANK3	NM_020987	0	168.48	325.89	194.68	51.77	127.86	154.63	183.72	56.69	143.18	214.2	100.45	189.73	77.91	83.63	52.03	97.4	44.45	103.29	39.34	198.76	83.61	157.65	15.81	70.43	51.79	57.84	88.42	30.6	75.84	103.8	85.59	86.57	59.91	38.4	56.45	54.5	20.39	41.46	21.38	185.71	151.13	90.7	11.87
unrecur	B45-CA	ANK3	NM_020987	0	121.27	232.3	201.75	36.45	64.91	141.92	135.31	64.75	122.25	148.62	64.03	147.97	51.58	62.56	48.86	60.03	47.2	69.48	45.39	165.85	50.95	120.14	9.33	41.51	37.62	59.03	106.74	28.75	45.38	95.38	73.48	78.28	48.74	39.56	46.31	41.71	16.17	50.06	15.92	164.04	110.17	51.86	7.61
unrecur	B56-CA	ANK3	NM_020987	0	117.56	202.14	203.78	37.23	54.51	141.8	122.77	66.39	114.86	120.27	47.17	119.26	52.39	71.85	22.23	57.51	34.81	75.05	54.12	143.48	52.34	110.31	17.75	36.64	44.05	60.6	127.45	36.8	62.18	92.85	50.77	59.37	65.74	45.38	48.21	41.95	12.03	68.89	16.64	167.44	101.25	36.5	5.14
unrecur	B57-CA	ANK3	NM_020987	0	189.84	339.47	283.58	69.16	115.13	249.39	207.27	93.42	174.75	256.65	128.28	262.34	102.54	111.77	73.96	106.61	52.62	138.73	70.05	229.51	104.27	153.45	24.48	80.1	71.15	96.75	139.43	57.73	120.75	139.2	72.19	109.18	98.66	53.84	82.14	49.05	19.69	94.71	31.93	250.01	171.87	91.79	16.68
unrecur	B59-0-CA	ANK3	NM_020987	0	133.25	210.19	210.52	29.81	67.28	155.25	125.89	39.47	88.93	141.46	45.72	133.75	75.3	73.28	51.31	60.05	42.39	77.74	58.15	173.18	63.27	88.36	20.89	67.83	41.9	64.94	121.26	33.97	62.64	114.77	54.75	85.57	60.68	48.49	56.94	39.13	11.23	82.48	15.96	196.1	113.32	57.19	6.62
unrecur	B59-1-CA	ANK3	NM_020987	0	115.66	219.42	179.23	32.23	81.56	122.97	130.21	51.61	132.61	166.68	72.35	156.7	83.52	73.07	44.36	70.21	31.65	81.45	41.53	127.16	58.25	108.97	13.03	54.75	37.42	45.32	104.64	31.13	63.13	97.07	47.97	55.97	54.72	34.86	49.37	37.22	17.45	65.18	6.95	148.42	116.68	54.18	10.74
unrecur	B59-3-CA	ANK3	NM_020987	0	155.48	235.52	250.28	52.26	68.31	197.97	151.37	66.1	126.5	189.15	69.57	182.14	67.73	82.11	55.46	72.8	40.78	110.12	58.1	209.33	70.48	118.04	18.05	72.32	37.11	75.55	167.66	45.55	80.91	121.37	93.12	80.08	79.35	68.93	67.92	50.64	17.51	58.04	23.53	200.2	159.01	67.13	13.67
unrecur	B62-0-CA	ANK3	NM_020987	0	108.15	210.07	207.78	42.22	53.26	156.8	114.93	52.95	104.57	138.65	36.92	140.13	63.5	76.13	37.59	43.29	37.41	100.3	37.07	133.41	50.41	107.45	12.04	46.28	37.92	48.57	105.81	29.72	37.39	70.25	43.02	57.98	45.48	40.26	26.23	26.61	11.39	59.99	13.28	144.99	86.35	52.5	11.01
unrecur	B64-CA	ANK3	NM_020987	0	195.29	309.82	205.65	51.63	94.77	164.61	180.44	69.18	147.57	174.49	117.08	208.43	76.59	87.41	63.04	100.87	53.38	102.04	39.3	186.62	82.23	150.49	17.1	87.1	54.68	61.46	115.19	48.08	87.6	101.99	84.05	86.55	58.35	48.1	68.83	44.65	16.7	64.42	27.72	188.87	161.29	94.97	14.83
unrecur	B66-0-CA	ANK3	NM_020987	0	127.62	241.55	175.89	43.46	87.17	151.99	134.28	43.48	125.54	160.81	79.71	128.45	90.51	79.82	45.24	74.31	34.69	86.94	41.7	131.7	48.3	130.92	2.27	51.49	40.77	46.34	80.43	32.54	53.32	87.66	69.79	70.14	32.75	29.6	52.92	47.72	11.48	48.04	10.61	165.38	116.69	59.22	11.42
unrecur	B68-CA	ANK3	NM_020987	0	158.75	301	213.79	52.01	98.47	148.25	157.81	61.73	131.82	190.4	81.15	175.2	83.68	83.25	37.53	86.1	51.25	101.63	33.57	178.06	50.69	154.97	21.87	56.41	53.64	65.12	119.5	50.53	65.52	109.43	70.52	72.93	46.3	56.14	66.18	55.19	11.92	54.94	29.6	175.3	135.77	57.23	15.78
unrecur	B70-CA	ANK3	NM_020987	0	291.27	474.71	361.63	96.24	154.44	281.72	288.28	107.23	247.04	337.11	153.73	287.38	123.98	135.49	103.53	135.06	81.56	130.44	70.91	296.29	124.75	210.11	32.71	118.16	91.22	112.27	161.55	72.07	135.59	166.07	127.09	161.58	71.74	71.1	99.97	75.38	25.15	100.02	35.02	285.94	240.2	124.99	30.41
unrecur	B77-CA	ANK3	NM_020987	0	114.35	187.86	166.24	31.89	62.3	126.04	107.19	48.04	104.82	113.31	49.31	114.3	76.28	57.58	32.35	60.08	32.46	60.34	26.6	128.17	44.34	101.66	11.98	46.28	38.94	49.28	92.14	21.07	51.93	81.4	43.84	55.35	41.86	31.82	40.11	33.41	16.6	48.67	11.32	129.78	73.91	49.42	9.19
unrecur	B78-CA	ANK3	NM_020987	0	101.08	197.77	144.36	42.39	50.47	104.28	111.81	51.07	90.82	137.62	51.92	108.14	39.37	72.78	38.8	61.67	28.46	55.35	32.29	128.25	37.25	78.38	12.79	40.26	27.34	35.98	70.31	23.94	44.01	71.54	43.09	49.14	42.88	32.44	34.24	33.86	11.33	39.19	11.76	114.9	101.62	46.53	6.4
unrecur	B80-0-CA	ANK3	NM_020987	0	128.94	190.28	148.18	33.58	40.59	121.67	114.13	52.59	111.25	116.85	48.88	124.33	64.34	80.57	35.95	46.86	47.52	81.17	33.52	129.32	58.69	91.03	23.24	50.55	22.65	65.01	115.75	46.27	38.27	97.52	47.91	73.22	56.75	31.36	61.67	39.98	14.43	54.54	15.52	188.81	86.62	30.39	11.16
unrecur	B80-11-CA	ANK3	NM_020987	0	151.26	212.04	172.27	43.62	62.19	146.72	131.82	60.39	97.75	151.8	63.97	116.1	57.89	102.71	48	61.79	39.25	70.69	49.97	181.42	47.17	67.86	20.73	41.11	42.55	47.2	113.49	47.69	57.06	93.75	71.59	60.18	65.96	45.83	35.86	60.1	14.53	56.99	18.12	193.26	119.57	38.73	21.32
unrecur	B80-13-CA	ANK3	NM_020987	0	148.8	201.46	178.57	46.52	48.1	137.38	141.09	50.41	103.64	169.81	61.35	126.01	62.92	90.12	61.47	53.72	49.8	55.59	37.15	172.61	62.95	73.82	22.38	60.07	67.77	52.18	87.19	30.7	43.53	104.17	66.9	57.3	75.04	44.96	41.53	43.02	18.75	56.67	31.52	197.2	111.84	49.4	18.54
unrecur	B89-10-CA	ANK3	NM_020987	0	165.42	235.73	236.65	39.39	50.32	158.33	146.42	57.06	108.57	161.22	42.53	142.03	87.36	117.66	58.95	65.74	44.31	80.81	61.62	160.1	68.78	87.93	43.12	56.34	36.96	61.96	145.6	53.81	47.42	125.2	91.48	84	69.59	53.7	42.41	59.34	16.89	85.14	32.35	202.52	123.38	44.56	18.28
unrecur	B89-5-CA	ANK3	NM_020987	0	137.19	237.13	203.32	45.97	100.08	160.66	160.08	65.28	110.36	183.7	59.16	141.1	63.1	82.69	63.31	81.22	36.61	80.66	49.34	182	68.23	98.26	24.51	71.31	73.53	59.29	104.31	32.45	55.04	98.28	63.48	58.42	63.97	49.27	54.91	65.42	12.63	81.22	15.83	163.88	112.98	63.72	22.2
unrecur	B99-CA	ANK3	NM_020987	0	414.98	717.96	489.14	136.79	274.65	446.49	412.27	160.36	293.54	472.31	213.43	436.08	185.3	252.06	135.02	222.67	115.72	244.79	107.13	466.09	178.94	319.88	46.18	152.42	123.55	151.88	261.74	99.54	181.21	252.02	198.68	212.64	143.33	100.67	137.36	115.33	46.15	176.29	50.57	435.66	350.5	180.81	47.74
Ttest				#DIV/0!	0.0384593	0.0492417	0.0156736	0.0117299	0.0233129	0.0703983	0.0308504	0.0274303	0.030171	0.0146383	0.0141147	0.0214595	0.0625521	0.0669905	0.109794	0.0258034	0.23995	0.0553959	0.112226	0.0541601	0.0273673	0.0281647	0.029903	0.225212	0.0259401	0.0919117	0.350241	0.349	0.0399173	0.112243	0.170669	0.057891	0.0576201	0.40613	0.021053	0.154208	0.331598	0.412293	0.38833	0.0796711	0.0433396	0.167648	0.455215
