# Supplementary material for: Novel variants in MLL confer to bladder cancer recurrence identified by whole-exome sequencing
Source: Oncotarget. 2015 Nov 25;7(3):2629–45. doi: 10.18632/oncotarget.6380 (PMC4823060; doi:10.18632/oncotarget.6380)
Supplement: Supplementary file 4 [file oncotarget-07-2629-s004.xls]

## Sheet: Sheet1
Supplementary Table 9. The mutation rate of 37 primary and recurrent tumors.
primary/recurrent	sample	# of mutation	region for mutation calling	mutation rate	Average mutation rate
recur	B105	138	55678514	2.47851e-06	2.63546e-06
recur	B109	383	77770717	4.92473e-06
recur	B112	135	74117931	1.82142e-06
recur	B11	56	69419546	8.06689e-07
recur	B25	115	70405745	1.63339e-06
recur	B65	514	78066043	6.58417e-06
recur	B71	238	91236658	2.6086e-06
recur	B73	71	67351083	1.05418e-06
recur	B80-1	101	66767290	1.51272e-06
recur	B80-5	202	62166215	3.24935e-06
recur	B96	463	60940901	7.59752e-06
recur	B98	205	60990642	3.36117e-06
recur	W100	251	83760408	2.99664e-06
recur	W67	37	72637114	5.09381e-07
recur	W68	48	58429667	8.215e-07
recur	W70	57	73187275	7.78824e-07
recur	W72	153	57304205	2.66996e-06
unrecur	B21	166	81790362	2.02958e-06	1.9659e-06
unrecur	B45	129	67337124	1.91573e-06
unrecur	B56	111	65703126	1.68942e-06
unrecur	B57	155	82820795	1.87151e-06
unrecur	B59-0	52	66874522	7.77576e-07
unrecur	B59-1	54	72491945	7.4491e-07
unrecur	B59-3	272	77689621	3.50111e-06
unrecur	B62-0	86	62354633	1.37921e-06
unrecur	B64	136	76572236	1.7761e-06
unrecur	B66-0	70	69680063	1.00459e-06
unrecur	B68	142	72135598	1.96851e-06
unrecur	B70	291	97272000	2.99161e-06
unrecur	B77	187	60083298	3.11235e-06
unrecur	B78	238	78915354	3.01589e-06
unrecur	B80-0	227	66574904	3.40969e-06
unrecur	B80-11	42	63634019	6.60024e-07
unrecur	B80-13	155	65419046	2.36934e-06
unrecur	B89-10	150	64787818	2.31525e-06
unrecur	B89-5	115	68885981	1.66943e-06
unrecur	B99	112	100336263	1.11625e-06
Ttest.Pvalue				0.0999713
